# Supplementary material for: Nitrogen-Doped Bismuth Nanosheet as an Efficient Electrocatalyst to CO2 Reduction for Production of Formate
Source: Int J Mol Sci. 2022 Nov 21;23(22):14485. doi: 10.3390/ijms232214485 (PMC9697466; doi:10.3390/ijms232214485)
Supplement: Supplementary file 1 [file ijms-23-14485-s001.zip]

Archive with 1 entries (1 files):
- ijms-2042392-supplementary.pdf
